# Supplementary material for: Environmental Modulation of Mini-Clonal Gardens for Cutting Production and Propagation of Hard- and Easy-to-Root Eucalyptus spp
Source: Plants (Basel). 2022 Nov 29;11(23):3281. doi: 10.3390/plants11233281 (PMC9740115; doi:10.3390/plants11233281)
Supplement: Supplementary file 1 [file plants-11-03281-s001.zip]

Archive with 1 entries (1 files):
- plants-2006316-supplementary.pdf
